# Supplementary material for: 7-Hydroxycoumarin Induces Vasorelaxation in Animals with Essential Hypertension: Focus on Potassium Channels and Intracellular Ca2+ Mobilization
Source: Molecules. 2022 Oct 28;27(21):7324. doi: 10.3390/molecules27217324 (PMC9655823; doi:10.3390/molecules27217324)
Supplement: Supplementary file 1 [file molecules-27-07324-s001.zip]

Archive with 1 entries (1 files):
- molecules-1975535-supplementary.pdf
